# Supplementary material for: Development and In Vitro Cytotoxicity Evaluation of Individual and Combined Injectable Solutions of Curcumin and Resveratrol Against Lung Cancer Cells
Source: Antioxidants (Basel). 2025 Aug 11;14(8):983. doi: 10.3390/antiox14080983 (PMC12383060; doi:10.3390/antiox14080983)
Supplement: Supplementary file 1 [file antioxidants-14-00983-s001.zip]

Archive with 1 entries (1 files):
- antioxidants-3791100-supplementary.pdf
